# Supplementary material for: Associations of Circulating Biomarkers with Disease Risks: A Two-Sample Mendelian Randomization Study
Source: Int J Mol Sci. 2024 Jul 5;25(13):7376. doi: 10.3390/ijms25137376 (PMC11242355; doi:10.3390/ijms25137376)
Supplement: Supplementary file 1 [file ijms-25-07376-s001.zip]

Archive with 4 entries (4 files):
- STROBE-MR Checklist_MR Paper.pdf
- SuppTable1.MRresults_bonferroni.allMethods.xlsx
- SuppTable2.BiomarkersStudied.xlsx
- SuppTable3.Biomarker.on.All.diseases.Exposures.SNPs.xls
